# Supplementary material for: Novel evidence of obesity paradox in esophageal adenocarcinoma: perspective on genes that uncouple adiposity from dismal outcomes
Source: J Cancer. 2022 Jan 1;13(2):436–49. doi: 10.7150/jca.65138 (PMC8771516; doi:10.7150/jca.65138)
Supplement: Supplementary file 1 — Supplementary tables. [file jcav13p0436s1.xlsx]

## Sheet: Supplementary Table S1
Supplementary Table S1 Characteristics of 69 “obesity-guarding” genes
Chr.	Position (bp)	SNP	Gene
1	11269795	rs1010447	MTOR
1	51266522	rs3789588	FAF1
1	92993806	rs6603981	EVI5
1	219748817	rs2820446	ZC3H11B-LYPLAL1
2	27730939	rs1260326	GCKR
2	136608645	rs4988235	MCM6
2	165528623	rs1128249	GRB14-COBLL1
2	219555572	rs1427445	STK36
2	227108445	rs2943652	NYAP2–-RS1
2	234679383	rs11563251	UGT1A8
2	234679383	rs11563251	UGT1A10
2	234679383	rs11563251	UGT1A9
2	234679383	rs11563251	UGT1A7
2	234679383	rs11563251	UGT1A6
2	234679383	rs11563251	UGT1A5
2	234679383	rs11563251	UGT1A4
2	234679383	rs11563251	UGT1A3
2	234679383	rs11563251	UGT1A1
3	12396954	rs2881654	PPARG
3	48077701	rs4392441	MAP4
3	64702274	rs4616635	ADAMTS9-AS2
3	123065777	rs11708067	ADCY5
3	185505786	rs4481184	IGF2BP2
3	185818881	rs4234589	ETV5
4	89741268	rs3822072	FAM13A
4	103188709	rs13107325	SLC39A8
5	53298761	rs3776717	ARL15
5	55806750	rs459193	ANKRD55-MAP3K1
5	67714245	rs4976033	PIK3R1
5	95716721	rs7713317	PCSK1
5	158022040	rs2434612	EBF1
5	173362458	rs6861681	CPEB4
6	31081433	rs3094222	C6orf15-PSORS1C1
6	43757895	rs998584	VEGFA
6	126764189	rs9385400	CENPW
6	150997401	rs17080091	PLEKHG1
6	160772841	rs539958	SLC22A3
7	6449271	rs702485	DAGLB
7	28180555	rs864745	JAZF1
7	130433383	rs4731702	KLF14
8	9183357	rs9987289	PPP1R3B-TNKS
8	36825079	rs10090367	KCNU1
10	12255174	rs7896600	CDC123
10	104871278	rs10883832	NT5C2
10	114758348	rs7903146	TCF7L2
10	115792786	rs740746	NHLRC2-ADRB1
11	17372442	rs7928810	NCR3LG1
11	63869061	rs2845885	MACROD1
11	72432984	rs11603334	ARAP1
12	20473757	rs7134375	PDE3A
12	26453282	rs718314	SSPN-ITPR2
12	54418920	rs754133	HOXC4
12	54418920	rs754133	HOXC6
12	57844048	rs3741414	INHBC
12	111910218	rs10774625	ATXN2
12	122781896	rs11057405	CLIP1
12	124409501	rs7133378	CCDC92-DNAH10
12	124505443	rs863750	FAM101A
14	33302882	rs17522122	AKAP6
15	75083494	rs1378940	CSK
16	4015728	rs879620	ADCY9
16	15129458	rs4985155	PDXDC1
17	7538784	rs2955617	SHBG-ATP1B2
17	45438951	rs6504872	EFCAB13
18	60845883	rs12454712	BCL2
19	33899064	rs731839	PEPD
19	45395618	rs2075650	TOMM40
20	45592841	rs1211644	EYA2
22	38595410	rs3761445	PLA2G6-MAFF
Chr, chromosome; SNP: single nucleotide polymorphism

## Sheet: Supplementary Table S2
Supplementary Table S2 Primers design and their sequences of genes
Primer name		Sequence (5’-3’)
HOXC6	Forward	ACAGACCTCAATCGCTCAGGA
	Reverse	AGGGGTAAATCTGGATACTGGC
ADAMTS9-AS2	Forward	TCTGTTGCCCATTTCCTACC
	Reverse	CCCTTCCATCCTGTCTACTCTA
CENPW	Forward	TAGCAGAAGAGTCCAGGACAAAC
	Reverse	ACCTCTGCTCTTCTTTAGAATTACC
SLC39A8	Forward	TTGATCCCAAAGTCGACAGTTA
	Reverse	CATTTCCAAAGTGGGTATGACC
TOMM40	Forward	AGGAGGGCACTGTCATGTCT
	Reverse	CTCAAACTCCACACCCACCT
VEGFA	Forward	CGACGGCTTGGGGAGATTGC
	Reverse	GGGCGGTGTCTGTCTGTCTG
MCM6	Forward	TGTCAGTGGTGTTGATGGATATG
	Reverse	GCTGTCTGTTCCTCATCTCTG
NCR3LG1	Forward	ACAGTAAATGCCTGATGGACCT
	Reverse	ATTGGGTATGTGAATGCTGGT
CDC123	Forward	CTTCCGAGGCGTTACCATCAAGAG
	Reverse	TTCTTCTGCTTCATCATCACTGTCTGG
IGF2BP2	Forward	AGTGGAATTGCATGGGAAAATCA
	Reverse	CAACGGCGGTTTCTGTGTC

## Sheet: Supplementary Table S3
Supplementary Table S3 69 “obesity-guarding” genes expression levels in esophageal adenocarcinoma from TCGA database
Gene	TCGA-L5-A4OO-11A-12R-A260-31	TCGA-L5-A4OF-11A-12R-A260-31	TCGA-L5-A4OR-11A-11R-A260-31	TCGA-V5-AASX-11A-11R-A38D-31	TCGA-IC-A6RE-11A-12R-A336-31	TCGA-L5-A4OQ-11A-12R-A260-31	TCGA-L5-A4OJ-11A-12R-A260-31	TCGA-V5-A7RE-11A-11R-A354-31	TCGA-L5-A4OG-11A-12R-A260-31	TCGA-L5-A4ON-01A-11R-A260-31	TCGA-L5-A4OW-01A-11R-A28J-31	TCGA-L5-A8NN-01A-11R-A37I-31	TCGA-L5-A8NU-01A-11R-A36D-31	TCGA-L5-A8NT-01A-11R-A37I-31	TCGA-L5-A43E-01A-11R-A24K-31	TCGA-L5-A8NL-01A-12R-A37I-31	TCGA-R6-A6KZ-01A-11R-A31P-31	TCGA-JY-A939-01A-12R-A37I-31	TCGA-L7-A6VZ-01A-12R-A336-31	TCGA-L5-A8NH-01A-11R-A37I-31	TCGA-V5-AASX-01A-11R-A38D-31	TCGA-L5-A8NS-01A-12R-A37I-31	TCGA-JY-A6FB-01A-11R-A336-31	TCGA-2H-A9GI-01A-11R-A37I-31	TCGA-2H-A9GN-01A-11R-A37I-31	TCGA-R6-A6L4-01A-11R-A31P-31	TCGA-L5-A88Y-01A-11R-A354-31	TCGA-2H-A9GR-01A-12R-A37I-31	TCGA-ZR-A9CJ-01B-11R-A38D-31	TCGA-L5-A4OX-01A-21R-A28J-31	TCGA-R6-A8WG-01A-11R-A37I-31	TCGA-L5-A4OE-01A-11R-A260-31	TCGA-L5-A891-01A-11R-A36D-31	TCGA-V5-A7RB-01A-11R-A354-31	TCGA-VR-AA4D-01A-11R-A37I-31	TCGA-L5-A4OT-01A-11R-A28J-31	TCGA-IG-A4QS-01A-11R-A260-31	TCGA-2H-A9GH-01A-11R-A37I-31	TCGA-2H-A9GJ-01A-11R-A37I-31	TCGA-2H-A9GF-01A-11R-A37I-31	TCGA-L5-A8NW-01A-11R-A37I-31	TCGA-VR-A8EQ-01A-11R-A36D-31	TCGA-L5-A4OS-01A-11R-A28J-31	TCGA-L5-A4OP-01A-11R-A260-31	TCGA-2H-A9GQ-01A-11R-A37I-31	TCGA-JY-A93D-01A-11R-A38D-31	TCGA-R6-A6XQ-01B-11R-A336-31	TCGA-L5-A893-01A-11R-A36D-31	TCGA-L5-A8NJ-01A-11R-A36D-31
MTOR	8.21798	8.04552	3.97338	14.0689	7.14041	7.8597	6.3362	9.59748	7.10869	9.8367	8.31191	11.0642	7.7309	9.01828	8.00616	7.34862	8.71605	5.76205	9.27911	11.5151	13.0614	15.4472	9.05866	6.46358	16.5039	8.75801	7.91652	9.39462	5.80059	16.2978	17.0602	5.97031	14.3866	10.98	6.34392	6.62259	8.52237	8.30881	12.5525	14.1773	10.3495	5.73841	7.98483	11.523	10.7573	8.71374	10.8455	12.4748	6.85274
FAF1	5.62987	4.5588	3.97751	10.6943	6.02039	6.27369	4.53219	6.51328	4.7633	6.6615	3.65889	8.47415	6.19858	6.2942	5.83275	6.89985	6.91322	6.50609	5.32582	7.33389	8.27732	9.89463	7.00992	9.13428	9.00863	6.00655	4.00307	5.79418	9.14143	9.23389	12.1609	4.81186	15.112	10.085	9.89957	6.42199	3.73377	10.0846	7.06623	12.4404	6.26243	9.52176	7.215	7.38158	6.41788	5.37693	9.48033	10.9904	7.65262
EVI5	4.48918	5.86223	3.68525	3.84711	1.87769	5.08573	3.90702	6.80846	6.67964	6.19561	3.10201	2.9668	5.0224	5.82373	5.17582	8.50907	4.16493	3.92988	3.2832	4.40268	3.24787	5.31909	5.74746	2.62461	5.98032	3.65975	2.6398	4.199	5.154	6.80774	7.04863	7.00582	2.94481	3.73941	2.30387	5.7567	2.92481	4.65972	4.52625	4.73353	5.2918	4.67905	6.21447	3.63948	6.20296	6.94834	6.80821	4.68894	1.85065
GCKR	0.474142	2.55067	1.47283	1.47977	0.857484	0.292785	0.748224	3.10778	3.18036	4.39611	0.870919	0.683745	0.343014	0.116175	2.10608	1.53382	0.217774	0.354739	4.9399	1.92965	0.882901	0.801048	1.81117	0.0628082	0.241105	0.330652	0.218311	0.609438	0.0820136	0.386115	0.677015	0.15701	0.0365628	0.12734	0.00407029	1.00265	0.205329	0.170251	2.41336	0.126327	0.0936217	3.72438	1.23105	0.0244953	0.139148	1.77853	0.0769611	0.978639	0.845948
MCM6	3.21792	10.5006	2.16966	11.7353	3.35781	6.92928	4.03993	10.3638	3.15289	8.05938	16.4045	32.2864	11.7033	8.92117	8.90564	16.3131	26.0944	10.7783	12.2444	19.0221	16.9051	11.3131	18.3237	15.2038	24.8836	12.3903	6.78642	10.9893	11.4061	14.9876	28.9826	5.67601	21.749	14.0666	25.0194	10.4124	8.7408	17.3943	6.9503	19.4224	6.26931	12.3561	15.0608	5.94823	18.0062	10.4103	19.9317	13.8875	25.5043
STK36	3.02419	4.81131	2.46125	3.614	2.0686	3.62279	5.79991	7.06426	3.6064	4.66669	5.52616	6.10071	5.07263	3.99265	4.70269	4.8701	9.77189	2.26628	6.06832	8.57797	3.35108	5.91429	5.13553	5.05286	5.48178	3.66449	2.36502	8.09234	4.21138	3.27115	8.70072	1.6873	3.01237	6.9749	6.583	4.04331	5.49307	5.55436	6.24548	5.41111	3.75561	4.65897	5.37637	6.39089	8.93206	4.65245	3.8027	3.53385	3.79079
UGT1A1	0.00776573	0.0321601	0.0131301	1.7267	0.036162	0	0.014242	1.88634	0.0449468	1.16906	1.97927	0.167907	0.155299	0.0343114	0.170257	1.02892	0.0374912	0.0178453	0.291775	0.279057	1.07225	0.103515	0.100482	0.0631918	0.0106128	0.151366	0.168394	1.01938	0	0.232378	0.0651748	0.0176925	0.00643757	5.77333	0.0917314	0.161153	0.11649	0.292706	4.03471	0.165228	0.0177519	0.876213	0.269801	0.019716	0	0.0822859	0.0425872	0.789745	0.0355101
PPARG	2.5507	8.40997	4.03481	23.882	1.71677	1.89076	2.05591	18.2428	7.79505	15.3229	13.0516	3.2039	3.26723	10.5078	11.1892	8.23797	9.91156	5.63876	28.1268	9.42458	18.0816	14.6058	9.92582	8.73136	3.4829	6.54751	11.4621	21.7111	3.14504	18.6523	2.60558	9.33699	11.713	21.0004	11.5044	8.41409	8.38634	12.9888	24.8684	8.37029	2.45547	9.18081	2.25247	2.44884	0.245521	6.40311	7.59563	12.9298	5.5497
MAP4	30.6305	13.9468	8.35919	22.8335	12.9697	38.9017	8.83221	15.5669	13.6785	14.2471	19.0219	15.5483	17.8392	25.6353	13.8459	20.5144	17.6952	14.7721	17.7768	14.6446	23.5315	19.6791	18.9215	7.36962	19.9578	12.4407	15.5852	11.9352	15.6882	25.6931	23.0965	19.3098	23.8792	15.5153	7.30518	18.423	6.98417	19.4662	22.3591	18.6788	23.0473	18.1913	23.7141	11.3126	13.1634	24.8659	16.0288	14.1434	11.0865
ADAMTS9-AS2	1.91867	0.173104	0.0729908	0.0258867	0.0670087	1.01758	0.19793	0.189002	0.36091	0.0224827	0.0573065	0.223077	0.602188	0.244536	0.046343	0.23773	0.149469	0.101407	0.0183276	0.044815	0.0438507	0.329283	0.0344805	0.0370802	0.04097	0.016781	0.0633118	0.204682	0.128112	0.0442815	0.0699194	0.0191243	0.0139171	0.0294283	0.0265593	0.153834	0.0595469	0.0304957	0.0463651	0.0353273	0.0877185	0.0122209	0.0543011	0.0487119	0.062859	0.335073	0.0119568	0.131263	0.0219336
ADCY5	21.7313	1.1079	0.409831	0.277102	2.07176	64.645	1.43937	0.391461	2.32313	0.357871	0.486542	0.848497	5.45329	3.86265	0.155447	1.92601	0.780716	1.10323	0.246478	0.223375	0.420263	5.06543	0.296492	0.136796	0.678544	0.41814	0.543671	1.98763	1.81874	0.263845	0.556068	0.119132	0.301405	2.04584	0.129884	1.73029	0.863503	0.303595	13.9419	0.974188	0.195336	0.170756	0.645564	0.39703	0.597726	3.26343	0.111098	1.453	0.411174
IGF2BP2	4.22355	10.905	5.92508	10.8835	0.692539	2.32208	4.88061	28.4121	6.97526	10.2552	19.5404	30.5779	10.976	20.8235	28.4598	16.2014	30.5043	6.43107	18.4192	11.3282	15.5383	13.0713	15.4278	5.68729	40.3036	8.62283	8.41629	11.8915	21.8088	12.118	51.81	28.0285	18.4018	20.4616	23.4684	15.5598	37.1223	36.62	37.1909	19.7873	13.2565	29.361	28.0184	2.44591	5.39421	13.5275	21.4434	10.0513	16.7017
ETV5	2.16436	5.37299	4.77142	1.31649	0.860298	2.85092	7.31917	3.91625	3.80076	3.51783	3.64891	5.34409	7.82824	6.43751	2.55944	17.4751	2.40102	4.17122	4.73076	1.02697	1.39096	4.17215	6.10298	1.31846	1.67911	1.37156	2.5535	4.72354	2.27808	4.19486	10.8835	2.32248	12.6411	1.8837	4.60825	7.87977	4.88946	6.28554	1.0898	13.9173	1.7416	20.7038	5.76953	1.16692	1.47417	9.61785	17.0618	3.80074	12.157
FAM13A	3.04764	4.46329	4.12762	4.53334	0.518283	4.0977	3.44213	3.48629	4.45412	1.67839	1.00705	1.62453	1.58651	1.38285	2.1928	1.44584	2.96317	4.59168	2.42557	1.21495	3.24133	5.57928	1.04821	0.287298	2.5883	1.12564	0.611286	2.37469	0.88126	1.0529	0.630774	1.15797	0.384074	2.26415	1.33235	2.86532	0.923312	2.47951	2.27547	1.02573	1.09296	2.39047	0.538999	0.863051	1.91493	2.92157	0.104695	2.10554	1.3337
SLC39A8	0.976981	1.02297	0.636605	6.22502	0.638165	3.30376	1.26158	3.9234	1.08703	25.9007	4.04172	4.41586	5.4985	7.06303	4.69866	8.31332	4.63323	4.69186	2.40681	8.2853	2.8655	6.2189	11.7216	25.4638	5.93688	4.88813	5.12026	2.04939	6.10107	6.28491	2.38357	0.565606	1.5865	37.2908	9.84097	7.02299	0.728261	2.87593	3.94192	11.2871	3.19218	1.7575	6.12088	6.36749	2.85292	3.17864	0.477727	3.10018	1.72441
ARL15	2.79563	5.32932	3.34684	2.0774	2.23351	7.28527	3.84949	3.26951	4.23463	5.38046	3.6565	3.90598	7.99322	6.26912	3.6054	10.0581	4.33849	5.25274	3.47042	3.48652	1.61857	4.24407	3.87803	2.47932	2.41593	2.42456	4.18611	4.05073	3.37908	5.72067	2.96209	2.26877	1.16632	5.93481	2.53944	4.92588	2.55188	5.54702	3.4157	4.15681	6.10119	1.72248	4.55785	2.56014	4.12387	8.37549	2.9469	4.67253	3.57417
PIK3R1	11.0896	5.03777	4.54858	13.458	2.89705	21.6852	6.78026	5.90538	6.82186	4.76666	4.82002	21.6107	7.69046	7.42632	5.8185	8.14364	8.27064	7.6287	1.57777	4.12621	7.81844	8.15551	6.95376	6.79019	8.29968	2.70677	3.885	4.90351	2.61202	9.58959	7.88135	3.104	3.13019	6.25434	3.54647	7.13447	1.82485	6.91901	1.25015	7.1898	5.07019	1.88094	6.4897	8.7973	2.37846	13.0498	1.93711	3.92701	7.49061
PCSK1	1.02951	0.862366	0.427338	0.141106	0.392653	3.99379	0.848137	0.981751	0.955271	0.191036	0.127986	0.069332	0.352212	4.04327	0.0801557	0.667361	0.21803	0.919268	0.035382	0.497961	0.0700595	0.178618	0.03759	0.0744656	0.107195	0.182944	0.150984	1.00413	0.468499	0.0520205	0.236759	0.0837681	0.0623141	0.136821	0.0361931	0.123314	0.138625	0.0445257	1.25463	0.0320943	0.781257	0.0380658	0.140341	0.0788276	0.0824872	0.669529	21.85	0.0894381	0.0431738
EBF1	3.69468	1.11284	0.408229	0.270708	0.420965	8.25039	1.19711	0.577844	3.16863	1.01868	1.32303	1.15449	6.36615	3.39118	0.507023	5.2244	1.54515	1.73675	0.734813	0.940257	1.07443	1.14141	1.57214	0.980069	1.09348	0.426555	1.68343	2.20891	3.49674	0.852616	0.486128	0.273441	0.423576	0.717348	0.53061	1.95968	1.01945	0.798115	0.422572	0.91439	1.76946	0.292249	3.74377	0.543495	0.915701	6.59313	0.226746	6.11723	0.245344
CPEB4	8.51704	15.2142	6.52452	2.51877	9.21533	6.85843	6.42417	3.92782	7.96665	9.66777	3.65473	6.63224	7.93537	5.21089	3.83377	6.46956	4.94599	5.43229	6.43027	6.41598	2.27822	7.27907	3.29668	5.2089	5.45977	13.7877	5.05286	2.32767	8.38265	2.91231	2.50311	9.64053	3.84374	7.25896	2.76622	11.139	3.27182	5.3983	8.7834	6.13928	14.1856	2.41039	5.4024	11.0657	5.03533	7.28399	5.20747	5.23524	2.55313
VEGFA	5.87494	11.5591	7.59214	5.32151	5.41549	5.00412	8.98455	6.45413	9.27295	107.501	27.7375	15.3118	7.03981	5.94929	17.6069	10.2974	12.2877	21.5121	12.5318	49.4585	15.5806	32.5534	65.2661	9.19247	16.0888	12.7695	38.032	8.90841	4.43079	11.2197	6.25192	16.2907	15.6128	15.9571	9.36404	16.9305	26.8126	6.29648	13.6086	19.3554	13.4618	12.4772	65.6707	64.3514	8.50304	8.20165	6.99992	6.42883	8.80327
CENPW	2.07265	5.2404	0.934499	4.08179	5.54707	3.32951	1.58048	6.89752	1.19961	5.41382	18.6368	8.70464	10.0592	8.49764	4.54005	12.3845	13.5587	8.36255	21.021	17.483	12.2147	6.19446	14.8834	24.18	17.7703	23.7269	6.56158	10.9413	16.4486	16.8769	13.993	9.38199	42.6828	19.7944	33.0839	8.21535	25.798	35.5091	5.25715	9.67672	8.27886	7.59145	24.477	6.95153	4.32041	9.65806	16.3153	12.2151	10.6636
PLEKHG1	5.64092	2.85732	1.76004	6.1527	7.83223	8.08771	2.26597	4.30819	3.2409	11.355	7.37449	1.6145	8.27011	11.0664	4.55122	9.4802	4.27233	5.69577	4.98522	7.23698	9.38782	6.59415	7.61436	9.54281	3.98745	6.26182	5.44642	5.66349	3.66043	5.93492	7.79817	4.61369	3.58778	2.63481	3.34408	7.37758	3.44171	10.1976	4.46611	4.12305	10.5657	2.76481	4.64382	9.84521	5.95823	11.6337	1.51483	7.35574	4.9625
SLC22A3	3.63681	3.34077	1.26134	2.5424	2.46067	8.21306	1.3064	2.4976	2.64864	5.54211	10.8692	8.81312	2.69941	5.64141	0.157858	6.31972	0.977699	3.85717	5.5887	8.55604	9.65508	8.36276	18.0877	10.1849	2.46736	12.3401	4.1907	3.16652	9.08671	10.1952	1.40506	10.7761	0.0472406	3.06248	8.77388	1.9625	8.34468	11.622	0.894224	0.055113	7.13258	4.46886	1.64618	8.36518	0.417402	4.0337	0.619866	1.85834	4.52729
DAGLB	1.76581	3.75442	2.02096	7.20967	3.87281	1.99273	2.23817	5.35558	3.33698	4.81046	5.41611	5.40893	4.19146	3.43702	4.75219	4.20358	7.4828	3.07171	6.15789	6.57707	5.29294	5.12934	5.86366	2.23871	6.04121	5.93067	5.86657	7.15909	4.98988	4.63126	6.11214	4.84513	4.42141	7.71681	5.48823	6.93085	3.04877	2.70946	4.18184	7.54565	4.35337	8.43851	6.14265	5.71866	3.59203	4.26198	4.21841	3.88906	4.60218
JAZF1	5.92829	2.00122	1.58546	0.493646	1.65554	12.3007	2.10482	3.10414	3.36293	5.96468	3.17589	5.91767	6.24118	3.44899	0.663764	5.30035	6.88147	2.52629	2.19535	1.39539	1.39278	4.87134	3.02089	1.20074	3.3757	3.99359	2.4122	1.9814	5.9194	1.42294	4.41774	2.0397	0.497161	4.76786	1.92395	6.22196	1.16945	5.02378	2.75257	2.2491	1.89649	2.20483	4.59807	2.51123	1.18528	8.76428	1.71652	2.39973	2.95501
KLF14	0.0122708	0.0217787	0.0207471	0	0.0114281	0.00685944	0.123773	0.113765	0.00591844	0.00338324	0.0244334	0.315373	0.0272657	0.00834094	0.0227989	0	0.393142	0.00563954	0.0820495	0.0132283	0	0	0	0.00998507	0.00419236	0.0183981	0.0173532	0.0149605	0.398261	0.00781245	1.44178	0.0244617	0.0966353	0.0398558	0.00905916	0.00462985	0	0.0111448	0.0296527	0	0	0.0089324	0.919697	0.0038942	0.357345	0.0144469	0.0489403	0.172436	0.0249379
KCNU1	0	0	0	0	0.00406993	0	0.0280508	0.186373	0.00421553	0.00240978	0.0290054	0	0	0.0029705	0.0129912	0.00288782	0	0.00401688	0.00556585	0	0	0.00582519	0	0	0.00597219	0	0.00824013	0.0390716	0	0	0.0308852	0	0	0.00315423	0.00645257	0	0.00452091	0	0	0	0.0428126	0.00318114	0	0	0	0.00343002	0.00435734	0.00969639	0
CDC123	6.2193	9.86014	6.73377	18.2748	14.2587	9.60708	6.50351	15.8466	7.05031	13.8334	24.3031	32.4065	15.2861	16.037	20.7138	23.715	31.2603	14.9681	24.0895	29.3229	20.0787	14.5703	29.4225	20.983	32.2276	16.8396	20.4679	26.1723	24.8999	24.061	24.495	15.6528	46.5262	27.262	48.227	10.9053	20.7723	26.5655	29.3757	22.188	15.4891	37.6783	27.6014	22.2422	49.6913	16.1791	21.6538	19.3065	35.9829
NT5C2	4.63222	5.067	2.57845	11.2318	17.8109	6.1887	3.28523	8.40215	5.2375	9.58483	8.32828	7.34484	6.76095	17.0515	8.56033	8.4296	8.26794	6.28938	10.979	13.0747	11.962	10.9233	11.0753	8.60904	9.07734	19.5195	13.1588	9.89795	4.82675	17.0784	10.4075	9.82923	6.13226	13.789	6.55157	12.0681	5.16449	7.79411	8.35912	6.54904	18.337	6.37175	6.25077	10.8722	9.82261	13.4764	12.3435	10.8404	11.759
TCF7L2	8.32619	12.8085	4.97978	19.1272	2.70699	6.66624	5.3854	18.756	8.66915	19.8091	17.0082	10.9371	12.835	13.1803	25.8802	8.87213	17.3658	5.15603	17.8898	17.6664	17.3505	17.9761	17.6525	27.1782	10.1131	10.181	12.4789	15.6575	15.8868	18.2437	11.1437	23.988	14.2414	15.3578	16.2224	16.5524	22.4084	14.4732	18.8234	12.3242	10.1575	17.4691	9.15943	34.1064	15.1003	11.7545	8.4246	12.0017	26.5141
NCR3LG1	1.00491	1.29742	0.212574	7.40554	1.10651	1.25603	0.738667	4.36363	0.756267	10.2003	5.28761	2.0201	0.838087	4.95001	8.15116	2.56546	3.57327	2.0034	6.71682	22.3151	3.81331	3.77076	7.78145	2.82804	12.7281	2.07626	2.6035	3.98319	1.10758	5.64323	1.35427	1.86134	1.29088	9.49923	7.3891	15.4693	1.27929	4.68583	12.4609	1.16848	5.05705	4.07529	4.12894	2.60944	2.44263	4.03676	0.319667	1.62397	2.22295
MACROD1	7.74661	6.44468	10.0608	13.389	9.08589	4.8131	10.5525	9.52989	8.88232	3.61241	12.9285	4.4711	9.14149	6.25898	13.1003	2.22761	3.80438	6.2505	4.3304	9.1477	9.77334	6.54094	13.4649	12.2965	2.64949	2.79686	9.37002	17.6947	25.5331	10.9742	2.20052	8.36574	26.7468	17.9008	18.8675	4.94973	14.5764	8.823	4.96445	15.5186	3.79054	16.8688	1.66596	4.8378	8.75293	4.73125	18.5112	8.24722	11.9383
ARAP1	6.13847	7.32891	4.98267	16.1124	10.0496	9.04914	7.9647	14.266	9.75877	6.73818	11.0165	15.194	17.5592	10.9307	9.5668	15.2916	10.4839	7.5032	9.37203	11.1537	15.8055	15.9564	10.9688	8.59676	12.8595	8.33357	16.1214	13.6245	7.47631	11.2636	10.5142	6.11332	20.1544	13.314	8.31428	13.58	6.36819	9.0073	7.48201	19.1277	9.90219	16.7403	28.7475	5.45218	9.43357	15.9453	11.7695	11.1086	8.61197
PDE3A	13.3566	0.69403	0.121057	0.0594468	0.326995	43.3414	0.696948	0.359988	1.43646	1.39856	1.46816	3.4899	3.9054	5.08631	0.394481	8.23397	6.53735	1.8073	1.40994	2.2933	2.58998	8.38856	1.2382	0.494104	1.77678	0.328246	0.995016	1.29764	5.19644	2.92707	0.746259	0.744634	0.412619	3.79391	0.254639	2.33624	0.431601	0.660292	3.53503	1.04788	2.5562	0.225517	3.1798	0.815377	1.04253	5.78722	0.212111	0.528531	0.146909
HOXC4	1.89679	1.73973	1.59993	0.137404	3.20107	1.89291	1.94943	1.23925	2.44371	0.207083	1.97715	2.88228	4.23587	0.826376	0.316941	1.35859	1.45823	2.48067	1.7997	1.20309	0.722342	1.55266	3.12047	1.97854	2.31817	1.20883	1.06216	1.94006	0.529372	4.66031	1.84438	1.6024	1.82565	1.24962	2.58922	3.38622	2.01494	3.98889	0.364757	1.97931	1.9788	1.39928	1.61008	0.173718	5.57935	3.69195	4.08081	2.53742	1.2871
HOXC6	0.0097993	0.0347843	0.0110456	0.208014	0.716415	0.112296	0.359431	2.48479	0.0519903	0.0945635	1.33334	4.59331	1.43709	0.199829	0.345931	2.71974	3.06647	0.256709	1.75354	0.58806	1.05339	3.72927	0.743157	1.13629	4.18496	3.31562	0.337213	1.73633	0.304794	3.84942	3.67491	1.52372	0.921999	3.55063	5.45845	0.6951	1.63722	3.17734	0.443159	4.18193	1.35363	1.09496	1.82467	0.0590873	5.54096	1.62288	6.5855	1.68145	2.75326
INHBC	0.00870721	0.0721181	0.00981461	0.0187965	0.00810922	0.00973475	0.00798434	1.00101	0.0419966	0.0768227	0.0809092	3.54503	0.0773896	0.0236745	0.0258845	0.0172617	0.129931	0.0080035	0.0887183	0.0688354	0	0.0580325	0.0438137	0.0991941	0.0832958	0.0174068	0	0.0566174	0.0647628	0.0277181	0.0846146	0	0.0577442	0.0314236	0.070711	0.0197117	0.0180155	1.18624	0.0961883	0.142507	0.0341212	0.0507066	0.244727	0.0884249	0.33809	0.0546737	0.0173637	0.0643992	0.0707826
ATXN2	4.82511	4.51168	3.13333	3.51324	2.46947	5.28597	3.83779	5.17519	4.63168	5.78547	5.20789	11.1249	4.59587	6.43694	4.24286	6.39928	6.19461	4.57018	6.1375	5.04058	4.8316	7.31621	5.06403	2.77456	6.17812	3.88603	3.27332	5.2372	6.78862	7.98754	10.7348	6.82734	8.55702	6.17646	4.31126	7.5067	7.04062	3.84305	5.1424	7.54866	5.60517	3.77881	6.2066	3.70809	11.2649	6.36181	7.29355	3.85412	3.67474
CLIP1	9.96848	6.0839	3.77383	3.01967	13.5897	9.17273	4.81352	5.05132	5.66238	9.32961	6.84742	10.1215	5.76456	12.1127	5.11885	8.41852	5.71129	5.04523	5.45797	4.84526	5.33316	7.3917	5.61766	4.40664	4.71803	16.7509	7.61874	4.45178	11.507	7.8872	8.58548	18.6036	4.08061	7.06983	4.64955	6.46195	6.57146	5.57014	5.23839	16.4387	24.5275	4.03584	6.41299	10.3974	4.96644	8.72323	9.5499	8.05776	4.4795
AKAP6	2.69991	0.245259	0.111871	0.545421	0.555411	4.19638	0.33182	0.119702	0.398206	0.260566	0.122421	0.196353	0.51522	0.712243	0.0874684	0.269887	0.299901	0.105759	0.077186	0.218404	0.237005	1.16491	0.145213	0.122928	0.11643	0.237039	0.180517	0.345519	0.582596	0.259465	0.309594	0.146075	0.0720809	0.23139	0.212684	0.242578	0.104492	0.0686032	0.0636734	0.140155	0.267889	0.0166232	0.288002	0.280407	0.947225	0.364679	0.0665568	0.253994	0.0490869
CSK	5.1465	11.5143	6.99462	22.5447	45.2264	5.57987	7.52085	22.9564	11.1189	16.2658	23.3192	19.7938	34.8884	11.1346	22.3313	21.2958	20.2687	18.9048	28.1211	17.2389	28.0469	11.5297	23.8886	30.3773	18.299	25.0877	28.6617	14.9337	10.994	32.875	19.4236	14.6089	52.8914	30.7116	17.2407	9.76345	14.983	24.3675	13.6289	29.5242	19.5753	47.1912	31.9931	41.1015	17.489	16.2561	39.2962	34.2688	28.6047
ADCY9	6.5876	2.97796	1.13061	6.33562	3.92376	10.7976	1.51094	4.26315	2.99156	3.28448	3.41099	4.96362	6.2342	4.31394	1.38388	8.2118	4.21409	2.25646	3.14365	2.81971	5.86891	8.01103	2.35689	1.76049	2.97268	2.45044	3.53794	5.83345	1.85804	4.79222	6.97062	2.05726	1.58942	2.76901	1.64669	6.83366	1.62839	5.13295	2.36665	12.5905	3.47349	5.04039	3.00822	4.52238	1.24188	7.34049	2.76494	4.46106	3.50523
PDXDC1	13.7339	20.4791	12.9313	38.1561	9.0072	10.5974	15.6428	35.5006	20.8725	31.4589	24.128	18.3987	10.5729	17.5658	26.7522	25.6288	29.4222	21.5747	20.9511	20.2534	28.5426	29.2036	25.5166	21.0599	14.6454	16.3147	14.2637	17.0881	13.6635	20.4593	12.6573	11.9745	11.4965	10.8575	15.0341	24.4176	23.4104	46.0007	42.7273	24.4778	13.4494	19.006	13.3488	33.084	31.5142	16.7517	10.3619	18.3073	23.7702
EFCAB13	0.701902	0.839735	0.345771	0.243182	0.145266	0.78764	0.707993	0.848383	0.980514	1.13391	1.30272	1.09022	0.696054	0.94185	2.31457	1.0565	2.41653	0.329756	0.460226	0.528736	0.340913	2.13806	0.373745	0.550002	0.449416	0.483321	0.392147	1.141	0.30937	0.390606	1.92226	0.612998	0.262913	0.478475	0.832947	0.863156	0.64007	0.826382	0.631798	0.416962	0.89478	0.215731	1.03916	2.09882	2.70773	1.09775	0.629872	0.398001	0.660404
BCL2	5.20004	0.685431	0.545839	0.753899	1.03897	5.1028	1.09767	0.868548	2.05405	1.07311	1.80981	1.78535	3.585	2.11342	0.568426	1.25758	1.17985	1.95101	0.541824	1.42625	1.53938	1.64088	0.923927	1.02931	0.541178	0.617489	1.05177	1.06492	0.850716	1.61646	1.40335	0.61736	0.497098	1.0208	0.294025	1.44632	0.573536	0.522024	0.531201	0.620339	1.08479	0.373919	1.45574	1.09874	1.53542	4.28749	0.620473	3.60833	0.255233
PEPD	9.44637	6.23532	6.12812	23.8358	16.0836	16.9776	6.9519	7.09455	8.59312	22.5616	15.8047	34.901	15.5523	14.1751	10.416	10.4251	35.1998	11.8968	18.3975	14.9394	25.9063	12.4249	18.4788	11.9545	17.7364	12.9914	6.48279	11.3101	9.53866	15.5217	23.635	17.0251	13.4894	15.1934	9.32738	6.30342	11.594	5.95719	19.5779	10.3627	15.3777	11.9365	18.7699	5.97981	14.4311	18.4639	15.8506	21.6819	10.4553
TOMM40	6.19319	11.3188	6.38512	14.7419	11.1956	6.05653	6.86859	11.3946	6.28472	16.1774	22.6386	48.696	15.6189	12.123	15.4507	13.6398	34.8526	12.7235	29.1006	25.7044	19.8959	13.6351	36.3026	22.895	96.7941	21.8084	11.8454	20.9865	22.4683	31.7002	35.3446	23.0694	22.6827	25.8706	33.4387	11.3918	30.1212	19.8028	22.6572	14.2212	17.827	24.7378	24.2698	12.9393	13.8053	12.7577	21.0501	18.5069	31.5197
EYA2	1.05948	4.60032	2.29118	24.841	19.5959	0.592254	2.56728	4.04463	4.569	8.43033	3.30921	0.203397	11.7708	4.60778	0.174581	21.3586	1.19509	4.19065	0.43046	0.186052	18.791	29.3571	10.8174	0.881631	0.14741	9.47843	10.5717	0.311725	0.554306	9.26651	0.0719984	3.30121	0.0834562	11.8513	0.113257	1.93543	1.16548	27.9404	6.60007	0.251077	11.2437	24.0863	0.348084	0.0547706	2.71308	0.726217	5.04297	42.7576	23.1637
Note: Forty-nine genes were retrived in EAC samples, other 20 genes (ZC3H11B-LYPLAL1, GRB14-COBLL1, NYAP2–RS1, UGT1A3, UGT1A4, UGT1A5, UGT1A6, UGT1A7, UGT1A8, UGT1A9, UGT1A10, ANKRD55-MAP3K1, C6orf15-PSORS1C1, PPP1R3B-TNKS, NHLRC2-ADRB1, SSPN-ITPR2, CCDC92-DNAH10, FAM101A, SHBG-ATP1B2 and PLA2G6-MAFF) were unavailable from TCGA database, and not included for further study.
[truncated: 38 more columns]

## Sheet: Supplementary Table S4 
Supplementary Table S4 22 immune cells contents in esophageal adenocarcinoma
Sample/Immune cell	B cells naive	B cells memory	Plasma cells	T cells CD8	T cells CD4 naive	T cells CD4 memory resting	T cells CD4 memory activated	T cells follicular helper	T cells regulatory (Tregs)	T cells gamma delta	NK cells resting	NK cells activated	Monocytes	Macrophages M0	Macrophages M1	Macrophages M2	Dendritic cells resting	Dendritic cells activated	Mast cells resting	Mast cells activated	Eosinophils	Neutrophils
TCGA-L5-A4ON-01A-11R-A260-31	0.0614843	0	0	0	0	0.381791	0	0.0188296	0.0159238	0	0.000465352	0.0333841	0	0.0629292	0.0920607	0.106026	0	0.0683386	0	0.107198	0	0.0515696
TCGA-L5-A4OW-01A-11R-A28J-31	0.118896	0	0.0170092	0.0239803	0	0.371903	0.111796	0.0559648	0.0124579	0	0.0319245	0	0	0.132341	0.0529936	0.0304311	0	0.0285867	0	0.00729969	0	0.00441726
TCGA-L5-A8NN-01A-11R-A37I-31	0.115462	0	0.0107993	0.166875	0	0.0901457	0.0160753	0.10106	0.0193804	0	0	0	0.018421	0.053568	0.103255	0.232445	0.0104754	0.0126285	0	0.0438508	0.00555764	0
TCGA-L5-A8NU-01A-11R-A36D-31	0.0254047	0.0378209	0.106204	0.125404	0	0.276003	0.0257603	0.0512911	0.104361	0	0	0	0.0187484	0.0198767	0.0616864	0.0360159	0.021987	0.0215531	0.0533903	0	0	0.0144941
TCGA-L5-A8NT-01A-11R-A37I-31	0.123323	0	0	0.0990065	0	0.272415	0.00291536	1.58931e-05	0.0108798	0	0	0.0225964	0.0237099	0.0568175	0.0419319	0.150581	0.0629429	0.0758245	0.044898	0	0.00112553	0.0110169
TCGA-L5-A43E-01A-11R-A24K-31	0.0272567	0.0162558	0.0909217	0.13769	0	0.347021	0.116477	0.00312661	0	0	0.0673459	0	0.00264994	0.0333124	0.0651255	0.0402795	0	0.0297541	0.00501194	0	0	0.0177726
TCGA-L5-A8NL-01A-12R-A37I-31	0.0431514	0	0	0.0267842	0	0.231474	0.0156457	0	0.0296754	0	0.0215351	0	0.0043629	0.284199	0.00417838	0.189933	0	0.0544996	0.0795065	0	0.00876328	0.00629112
TCGA-R6-A6KZ-01A-11R-A31P-31	0.0988144	0	0	0.0974372	0.0157346	0.275291	0.0339957	0.0348237	0.129518	0	0	0	0.027906	0.149172	0.0690764	0.047574	0.0105947	0.00150147	0.000948995	0.0233461	0	0
TCGA-JY-A939-01A-12R-A37I-31	0.0659372	0	0.0369328	0.143447	0	0.311441	0.0449697	0.0258808	0.0278361	0	0.0248553	0	0	0.0450162	0.106641	0.094025	0.00166046	0	0.0658995	0	0	0.00545814
TCGA-L7-A6VZ-01A-12R-A336-31	0.0504738	0	0	0.188361	0	0.150002	0.0029356	0.0397007	0.0732576	0	0.000319483	0.038133	0.00688016	0.14212	0.000453858	0.121341	0	0.161274	0.0102137	0	0	0.0145341
TCGA-L5-A8NH-01A-11R-A37I-31	0.141787	0	0.170423	0.110943	0	0.239897	0.0140316	0.0723335	0.037604	0	0.0155259	0	0.0149724	0.0348103	0.0538297	0.064411	0.00666577	0.0130169	0	0.00974975	0	0
TCGA-V5-AASX-01A-11R-A38D-31	0.0387113	0	0.00440995	0.180767	0	0.210239	0.0967255	0.0609373	0.0585184	0	0	0.0522413	0	0.0901835	0.0586739	0.0522346	0.0186477	0.0107602	0.0528512	0	0	0.0140992
TCGA-L5-A8NS-01A-12R-A37I-31	0.125149	0	0.0163938	0.0502545	0	0.415161	0.0468964	0.00566446	0.0634735	0	0	0.0277228	0	0.0507109	0.0706189	0.0788764	0	0.0125273	0.0315836	0	0	0.00496808
TCGA-JY-A6FB-01A-11R-A336-31	0.0370372	0	0	0.0171524	0	0.311967	0	0.012082	0.0181694	0	0	0	0.00627693	0.221596	0.000929269	0.209535	0.0745066	0.0357249	0	0.0479442	0.00707906	0
TCGA-2H-A9GI-01A-11R-A37I-31	0.21092	0	0.330869	0.0295259	0	0.236929	0.0259515	0	0.0118468	0	0.0190335	0	0.00674113	0.0302575	0	0.00330611	0.00734616	0.0309569	0	0.0461017	0	0.010214
TCGA-2H-A9GN-01A-11R-A37I-31	0.0187153	0	3.98979e-05	0	0	0.346754	0.0224619	0.022092	0.0337694	0	0	0.0497061	0.00302021	0.218524	0.0630652	0.0883161	0.000501124	0.0354172	0	0.0550507	0	0.0425673
TCGA-R6-A6L4-01A-11R-A31P-31	0.114335	0	0.0422661	0.0393227	0	0.335268	0	0.0115925	0.0774192	0	0.0152914	0.0102138	0	0.227655	0.00403055	0.0651105	0.00180358	0.0538782	0.00181344	0	0	0
TCGA-L5-A88Y-01A-11R-A354-31	0.0273889	0	0.00327306	0.0183292	0	0.24172	0.0203066	0.00478676	0.0774836	0	0.0315449	0.000384042	0	0.179876	0.0393845	0.223892	0.0127641	0.0132815	0.0231893	0	0	0.0823948
TCGA-2H-A9GR-01A-12R-A37I-31	0.200254	0	0.181917	0.0265833	0	0.258715	0	0.0341315	0.050001	0	0.0121411	0	0.00856034	0.016064	0.0612617	0.0467521	0.0671554	0.0108262	0.0256373	0	0	0
TCGA-ZR-A9CJ-01B-11R-A38D-31	0.0142344	0.0135122	0	0.0393688	0	0.240794	0.107472	0.0279546	0	0	0.0393451	0	0	0.232976	0.0393255	0.0967376	0	0.0189516	0.00437351	0.0582251	0	0.0667301
TCGA-L5-A4OX-01A-21R-A28J-31	0.141358	0	0.0172679	0.152921	0	0.240035	0.0889165	0.0585217	0	0	0.0368707	0	0.0149935	0.0363441	0.0551008	0.0528746	0	0.0670737	0.0377217	0	0	0
TCGA-R6-A8WG-01A-11R-A37I-31	0.0409794	0	0.00682305	0.0584719	0	0.197832	0.022318	0.0674811	0.108641	0	0.00891402	0	0	0.321519	0.0535335	0.0796991	0	0	0.0337882	0	0	0
TCGA-L5-A4OE-01A-11R-A260-31	0.142577	0	0.0159397	0.15669	0	0.193811	0.123528	0.0273144	0.0180265	0	0.0366741	0	0.0083644	0.0534914	0.0437809	0.0450309	0.00323226	0.111154	0.0167355	0	0	0.00364994
TCGA-L5-A891-01A-11R-A36D-31	0.022601	0	0.00122426	0.0129483	0	0.169361	0	0.0279357	0.0200143	0	0.0300614	0	0.0300933	0.13506	0	0.0877834	0	0.16142	0	0.211293	0.0460693	0.0441361
TCGA-V5-A7RB-01A-11R-A354-31	0.0467527	0	0.0131667	0.0591178	0	0.204539	0.0651628	0.0846054	0.0588243	0	0.034991	0	0	0.0825533	0.0559422	0.0873759	0.0331075	0.0705828	0	0.0594327	0	0.0438461
TCGA-VR-AA4D-01A-11R-A37I-31	0.0805797	0	0	0.0723098	0	0.319094	0.180351	0.0452103	0	0	0	0	0.00142051	0.130234	0	0.0490013	0	0.0965773	0.0252207	0	0	0
TCGA-L5-A4OT-01A-11R-A28J-31	0.102201	0	0.00890682	0.0458929	0	0.406049	0.0502647	0.00921875	0.0127379	0	0.023161	0	0.00791838	0.0377859	0.0772123	0.154132	0.0231097	0.0110826	0.0172699	0.0113733	0.000589864	0.00109368
TCGA-IG-A4QS-01A-11R-A260-31	0.00251961	0.0285652	0	0.0741129	0	0.284199	0.039883	0.00872684	0.00152898	0	0.0275784	0.0210441	0.0245932	0.0608691	0.0853017	0.286384	0.0108313	0	0.0284293	0	0.0154341	0
TCGA-2H-A9GH-01A-11R-A37I-31	0.0603772	0	0.00326902	0.0577897	0	0.311241	0.0534855	0.0185784	0	0	0.0280041	0	0.00117962	0.0115668	0.0591175	0.244252	0.0737965	0	0.0577504	0	0	0.0195921
TCGA-2H-A9GJ-01A-11R-A37I-31	0.19264	0	0.199828	0.0734816	0	0.308505	0.0374367	0.00728044	0.000100029	0	0.0135894	0.00617203	0.0147573	0.0163666	0	0.0479682	0	0.0699429	0.0101962	0.00173557	0	0
TCGA-2H-A9GF-01A-11R-A37I-31	0.0106094	0.0136663	0	0.0462316	0	0.144827	0	0.0232137	0.0579588	0	0.019305	0.00814703	0	0.467807	0.0292011	0.11317	0.00695651	0	0.058907	0	0	0
TCGA-L5-A8NW-01A-11R-A37I-31	0.0714735	0	0.012891	0.108866	0	0.248474	0.0576553	0.0420271	0.0120258	0	0.0241759	0	0.00624229	0.0356396	0.0697632	0.19005	0.0270521	0.00327123	0.0903928	0	0	0
TCGA-VR-A8EQ-01A-11R-A36D-31	0.00455286	0	0	0.0416495	0	0.217879	0.0233704	0.00762113	0.0988159	0	0	0.0449052	0	0.252727	0.0100106	0.0886323	0	0.047029	0	0.156754	0	0.00605285
TCGA-L5-A4OS-01A-11R-A28J-31	0.0798716	0	0	0.0426064	0	0.21838	0.046371	0.00737312	0.00988539	0	0.0461657	0	0	0.236927	0.0622391	0.165257	0	0.0166217	0	0.0555121	0	0.0127895
TCGA-L5-A4OP-01A-11R-A260-31	0.206099	0	0.145096	0.0930274	0	0.339245	0.021789	0.0462642	0	0	0	0.00490026	0.0052465	0.0405997	0.0165919	0.0635005	0.00473768	0.00987726	0.00302635	0	0	0
TCGA-2H-A9GQ-01A-11R-A37I-31	0.0211058	0.0166766	0	0	0	0.292657	0	0.00837166	0.0140927	0	0.0212818	0.0100933	0	0.342648	0.0254902	0.0802258	0	0.0698782	0.0709665	0.0265118	0	0
TCGA-JY-A93D-01A-11R-A38D-31	0.054352	0.0533035	0	0.0666854	0	0.289679	0.0384526	0	0.0188307	0	0.0088392	0	0.0161379	0.0436577	0.123803	0.162698	0.0115023	0	0.112058	0	0	0
TCGA-R6-A6XQ-01B-11R-A336-31	0.0837111	0	0	0.0592524	0	0.251417	0	0	0.147597	0	0.0788784	0	0.0333455	0.0884176	0	0	0	0.117444	0	0.117263	0.0196627	0.00301221
TCGA-L5-A893-01A-11R-A36D-31	0.309217	0	0.049707	0.0827896	0	0.174734	0.0532963	0.010994	0.0636494	0	0.0298116	0	0	0.0671776	0.0485037	0.034277	0.0183738	0.00922431	0	0.048244	0	0
TCGA-L5-A8NJ-01A-11R-A36D-31	0.162882	0	0.123199	0.0641351	0	0.283218	0	0.0730477	0.0373166	0	0	0.0100121	0.00520122	0.0316543	0.029858	0.0659965	0.00190443	0.0969253	0.00456947	0	0	0.0100806
TCGA-IG-A7DP-01A-31R-A336-31	0.0567729	0	0.0854884	0.216373	0	0.208917	0.0874649	0.0200892	0.033578	0	0.00275976	0	0.0143039	0.0349845	0.131544	0.0633508	0.0097277	0	0.0346454	0	0	0
TCGA-R6-A8WC-01A-11R-A37I-31	0.0247795	0	0.00789163	0.124569	0	0.362459	0.0120252	0.0196112	0.0834654	0	0	0.00995806	0	0.108122	0.107296	0.117349	0	0.00313428	0	0.0193401	0	0
TCGA-Q9-A6FW-01A-31R-A31P-31	0.0983191	0.0362386	0	0.148029	0	0.277654	0.000194781	0.0394747	0	0	0	0	0.0274028	0.152108	0.037297	0.067653	0	0.0269257	0.0109173	0.0530495	0	0.0247358
TCGA-2H-A9GL-01A-12R-A37I-31	0.249652	0	0.0431039	0.0361277	0	0.335675	0.00555888	0.055016	0.0309024	0	0.00589873	0	0.00303122	0.0637677	0.0792698	0.0430982	0.035062	0.00474957	0.00908676	0	0	0
TCGA-M9-A5M8-01A-11R-A28J-31	0.137865	0	0.230968	0.00684224	0	0.172836	0.0280895	0.0185088	0.0111672	0.0117109	0	0.0242023	0	0.111098	0.0273149	0.085947	0	0.0368614	0.068029	0	0	0.0285596
TCGA-L5-A4OJ-01A-11R-A260-31	0.0742831	0	0.335833	0.070406	0	0.224719	0.0211609	0	0.0610654	0	0	0	0	0.0913204	0.0162573	0.0661754	0	0.011944	0	0.0191002	0	0.00773602
TCGA-JY-A93E-01A-11R-A37I-31	0.106245	0	0.0548899	0.0857467	0	0.263765	0.0581758	0.00815374	0.0479644	0	0.0405562	0	0.00486092	0.0871614	0.0842614	0.128102	0.0223809	0	0.00353793	0	0	0.004199
TCGA-2H-A9GK-01A-11R-A37I-31	0.111783	0	0.165607	0.0395922	0	0.278539	0.0263816	0.0359533	0.057136	0	0.0388065	0	0.00644685	0.0340421	0	0.0195971	0.0547113	0.0859363	0	0.042729	0	0.00273866
TCGA-L5-A4OU-01A-11R-A28J-31	0.0989451	0	0	0.138101	0	0.186327	0.140253	0.0299751	0	0	0.0567143	0	0	0.0507373	0.121417	0.110757	0.0118986	0.00530651	0.0430831	0	0	0.0064846
TCGA-2H-A9GG-01A-11R-A37I-31	0.138619	0	0.0547064	0.0661731	0	0.328108	0.0259957	0.110715	0.0255426	0	0	0.0162843	0.00421177	0.0128337	0.0909663	0.0398439	0.0761862	0	0.00981407	0	0	0
TCGA-L5-A4OI-01A-11R-A36D-31	0	0.0413692	0.0261883	0.0864698	0	0.204577	0	0.00773307	0.0881956	0	0	0.102746	0	0.133458	0.0440753	0.176243	0.0037074	0	0.0748537	0	0	0.0103846
TCGA-2H-A9GO-01A-11R-A37I-31	0.0755429	0	0	0	0	0.285368	0.0368743	0.0480377	0.0643462	0	0.0252445	0	0	0.140082	0	0.105041	0	0.106698	0	0.0337628	0	0.0790029
TCGA-L5-A88T-01A-11R-A354-31	0.135819	0	0	0.1327	0	0.241244	0.00748729	0	0.00516222	0	0.013116	0	0.0378091	0.0138831	0.0458184	0.151499	0.132792	0	0.0801519	0	0	0.00251747
TCGA-L5-A8NG-01A-11R-A37I-31	0.342939	0	0.148228	0.0507229	0	0.165726	0.0224544	0.0385424	0.00646834	0	0.0136757	0	0.0123411	0.0483341	0.0718572	0.039109	0.00823639	0.0158173	0.0152156	0	0	0.00033212
TCGA-L5-A8NV-01A-11R-A37I-31	0.189805	0	0.0935697	0.0752342	0	0.229	0.0094608	0.00317878	0.0606894	0	0	0.0236239	0.000908093	0.0688464	0.0362283	0.0647919	0.0557372	0.000456971	0.0818626	0	0	0.00660705
TCGA-L5-A8NF-01A-11R-A37I-31	0.124038	0	0.0327211	0	0	0.299116	0	0.0191415	0.0526869	0	0	0	0	0.285465	0.0409524	0.0775145	0	0	0	0.0683652	0	0
TCGA-L5-A4OO-01A-11R-A260-31	0.129652	0	0.191912	0.0869874	0	0.224705	0.0626022	0.0253519	0	0	0.0050731	0.0127219	0.0119447	0.0385966	0.0932354	0.0393774	0	0.0106172	0.0648849	0	0.00233782	0
TCGA-JY-A93C-01A-11R-A38D-31	0.10738	0	0.243882	0.079837	0	0.177423	0	0	0.056158	0	0.00683558	0	0	0.181228	0.0185844	0.0646447	0	0.0081256	0	0.049601	0	0.00630113
TCGA-S8-A6BV-01A-21R-A31P-31	0.0298514	0	0.00426359	0.040588	0	0.233406	0.00317363	0.0165942	0.0159937	0	0.000487928	0.017209	0	0.337211	0.0323235	0.236691	0.00694055	0	0.0231769	0.002089	0	0
TCGA-R6-A6DN-01B-11R-A31P-31	0.00565609	0	0	0.0876445	0	0.212508	0.0545446	0.0970733	0.00101231	0	0	0.0156777	0.00404108	0.156322	0.0600323	0.217946	0.0101571	0.00397263	0	0.0689095	0	0.00450354
TCGA-RE-A7BO-01A-11R-A336-31	0.0839496	0	0.00394246	0	0	0.143005	0	0.00326277	0.0368935	0	0.0164644	0.0221092	0	0.247223	0	0.176898	0.020589	0.133142	0	0.0357293	0	0.0767913
TCGA-R6-A8W8-01B-11R-A37I-31	0.0177309	0	0.0240838	0.0489932	0	0.268293	0.0638151	0.139907	0.080989	0	0.0566524	0	0	0.154692	0.0619827	0.0499316	0	0.00828851	0	0.0246409	0	0
TCGA-R6-A6DQ-01B-11R-A31P-31	0.176888	0	0.130616	0.0758149	0	0.24789	0.00722326	0.0203313	0.00693047	0	0	0	0.0114652	0.00660456	0.0936241	0.0722455	0	0.053199	0	0.0553932	0	0.0417755
TCGA-L5-A8NI-01A-11R-A37I-31	0.0498527	0	0.00186104	0.169893	0	0.304586	0.104579	0.0573659	0.0497209	0	0.0186476	0	0.00454894	0.0195346	0.0618028	0.118003	0.0347331	0	0.00413352	0	0.000738043	0
TCGA-2H-A9GM-01A-11R-A37I-31	0.0742642	0	0.011039	0.0705185	0	0.391153	0.0202012	0.0413867	0.068639	0	0.0135662	0	0.00915912	0.129655	0.0670814	0.0462843	0.0106313	0.0221973	0	0.0210519	0	0.00317205
TCGA-R6-A6Y0-01B-11R-A336-31	0	0	0.00666295	0.0233913	0	0.16904	0.0190595	0.0319619	0.0529731	0	0.000708845	0.0174532	0	0.339333	0.0289871	0.12669	0	0.0520837	0	0.116484	0	0.0151708
TCGA-L5-A8NE-01A-11R-A37I-31	0.197499	0	0.236514	0.0561624	0	0.255376	0.00526849	0.0505225	0.0144557	0	0	0.0471985	0.0106885	0	0.00797762	0.0622231	0.0218133	0.0156388	0.00526519	0	0	0.013397
TCGA-L5-A8NM-01A-11R-A37I-31	0.0568966	0	0.00405738	0.153914	0	0.27043	0.120541	0.0408879	0.00691607	0	0.0305004	0	0	0.135021	0.0763475	0.0318611	0	0.00863009	0	0.0350311	0	0.028966
TCGA-L5-A4OG-01A-11R-A260-31	0.0588769	0	0.0363075	0	0	0.353947	0.0864232	0.00102075	0	0	0.0870337	0	0	0.18192	0.0904018	0.0154261	0	0.0481126	0	0.0292118	0	0.0113183
TCGA-R6-A6XG-01B-11R-A336-31	0.171515	0	0.0305252	0.129026	0	0.261688	0	0	0.00778475	0	0	0	0	0.108613	0	0.134066	0	0	0	0.156782	0	0
TCGA-L5-A8NR-01A-11R-A37I-31	0.11424	0	0.015302	0.0469327	0	0.127336	0	0.0607855	0.0687938	0	0	0.029208	0	0.160984	0.0684471	0.186271	0	0.0809121	0.0224183	0	0	0.0183702
TCGA-IC-A6RE-01A-11R-A336-31	0.221093	0	0.096966	0.0599309	0	0.242516	0	0.0247561	0.0714485	0	0	0.015051	0.00623351	0.0247183	0.0199332	0.0805384	0.00612788	0.0500236	0.0757376	0	0	0.00492554
TCGA-R6-A8W5-01B-11R-A37I-31	0.0663478	0	0.0475845	0.0572678	0	0.164571	0	0.0313533	0.00930838	0	0.0314358	0	0	0.229232	0.105864	0.0884583	0	0	0	0.0685896	0	0.0999876
TCGA-V5-AASW-01A-11R-A406-31	0.114099	0	0.0697233	0.0597478	0	0.299407	0.0487504	0.0266194	0.131242	0	0	0.0191421	0.000564086	0.0716699	0.0740723	0.00983806	0	0.0414783	0.00753938	0	0	0.026107
TCGA-JY-A6FH-01A-11R-A336-31	0.247655	0	0.0789784	0.0610825	0	0.203545	0	0.0501586	0.0530282	0	0	0.0460616	8.53411e-05	0.152872	0.032158	0.0426768	0	0.0201492	0.0112117	0	0	0.000337736
TCGA-L5-A4OH-01A-11R-A260-31	0.147074	0	0	0.0323178	0	0.347973	0.0364433	0.0634704	0.0175704	0	0.00981284	0.00427203	0.00689981	0.0676348	0.0689102	0.0536973	0.00247654	0.0973254	0.0441221	0	0	0
TCGA-L5-A88V-01A-11R-A354-31	0.0606292	0	0.0133157	0.0350062	0	0.256982	0.0385295	0.047467	0.01916	0	0.0517236	0	0	0.10686	0.07152	0.183301	0.00890329	0.0594681	0	0.0375758	0	0.00955842
TCGA-V5-A7RE-01A-11R-A354-31	0.00974165	0.0391221	0	0.0814664	0	0.289768	0.000172357	0.0265344	0.0336231	0	0	0.0650236	0.0218728	0.196923	0.0424198	0	0	0.0942241	0	0.0784344	0.0206742	0
